# Supplementary material for: Multilevel onsite training and mentorship model to accelerate early childhood cancer diagnosis in Northwest Ethiopia: A quasi-experimental mixed method study
Source: PLoS Med. 2026 Jun 29;23(6):e1005132. doi: 10.1371/journal.pmed.1005132 (PMC13313369; doi:10.1371/journal.pmed.1005132)
Supplement: S4 File — (XLS) [file pmed.1005132.s004.xls]

## Sheet: Level 1
Code	KnowledgePretest	KnowlegdePosttest	AttitudePretest	AttitudePosttest	PracticePretest	PracticePosttest
1	36.3636	90.9091	46.875	40.625	68.75	100
2	63.6364	90.9091	46.875	40.625	100	100
3	63.6364	90.9091	43.75	43.75	100	100
4	63.6364	100	43.75	37.5	75	100
5	27.2727	90.9091	62.5	40.625	93.75	93.75
6	36.3636	81.8182	37.5	34.375	100	100
7	18.1818	81.8182	46.875	43.75	100	100
8	45.4545	100	34.375	37.5	87.5	100
9	36.3636	72.7273	43.75	31.25	31.25	100
10	90.9091	100	56.25	40.625	87.5	100
11	81.8182	100	34.375	40.625	100	100
12	63.6364	81.8182	43.75	37.5	87.5	100
13	18.1818	63.6364	46.875	46.875	100	100
14	54.5455	100	31.25	25	87.5	100
15	72.7273	90.9091	43.75	34.375	87.5	93.75
16	45.4545	72.7273	34.375	40.625	0	87.5
17	90.9091	100	37.5	59.375	93.75	100
18	54.5455	81.8182	46.875	43.75	68.75	75

## Sheet: Level 2
Code	KnowledgePretest	KnowlegdePosttest	AttitudePretest	AttitudePosttest	PracticePretest	PracticePosttest
1	45.45	100	65.63	75	93.75	100
2	18.18	100	40.63	40.63	100	100
3	54.55	90.91	56.25	40.63	50	93.75
4	45.45	56.3	56.25	52.6	68.75	77.16
5	9.09	27.27	59.38	46.29	59.84	81.25
6	45.45	45.45	56.25	56.25	100	100
7	18.18	81.82	56.25	56.19	31.25	100
8	54.55	90.91	40.63	40.63	6.25	87.5
9	36.36	54.55	28.13	71.93	81.25	100
10	36.36	54.55	68.69	75	0	84.84
11	27.27	100	50	62.5	68.75	93.75
12	18.18	63.64	56.25	47.72	62.5	100
13	9.09	90.91	65.63	62.5	43.75	87.5
14	27.27	100	56.25	40.63	87.5	93.75
15	36.36	100	62.5	46.29	93.75	93.75
16	36.36	36.36	47.6	68.75	50	84.84
17	45.45	45.45	50.84	49.61	100	100
18	54.55	100	37.5	50	87.5	100
19	27.27	72.73	71.88	50.06	43.75	75
20	27.27	100	43.67	40.63	68.75	100
21	18.18	72.73	53.13	43.16	100	100
22	45.45	90.91	71.88	46.88	25	43.75
23	54.55	90.91	56.25	50	75	100
24	36.36	81.82	43.75	46.88	25	56.25
25	54.55	45.45	40.57	62.5	100	100
26	54.55	100	43.75	34.38	100	100
27	9.09	100	56.25	46.88	43.75	100
28	27.27	54.55	56.25	68.75	62.5	81.25
29	54.55	90.91	48.28	37.5	50	62.5
